# Supplementary material for: Microbiome of Nodules and Roots of Soybean and Common Bean: Searching for Differences Associated with Contrasting Performances in Symbiotic Nitrogen Fixation
Source: Int J Mol Sci. 2022 Oct 10;23(19):12035. doi: 10.3390/ijms231912035 (PMC9570480; doi:10.3390/ijms231912035)
Supplement: Supplementary file 1 [file ijms-23-12035-s001.zip]

Archive with 1 entries (1 files):
- ijms-1857512-supplementary.pdf
